# Supplementary material for: Differential gene expression analysis by RNA-seq reveals the importance of actin cytoskeletal proteins in erythroleukemia cells
Source: PeerJ. 2017 Jun 27;5:e3432. doi: 10.7717/peerj.3432 (PMC5490462; doi:10.7717/peerj.3432)
Supplement: Supplemental Information 3 — List of differentially expressed genes analysed by Cuffdiff and DESeq. [file peerj-05-3432-s010.xls]

## Sheet: Sheet1
Cuffdiff Gene Names	DESeq Gene Names	Cuffdiff / DESeq Gene Names
1110002B05Rik	2210020M01Rik	5430427O19Rik
1700010I14Rik	5430427O19Rik	9430076G02Rik
1700030J22Rik	9430076G02Rik	Accn4
2010002N04Rik	Acap1	Adcy7
2210023G05Rik	Accn4	Add2
2310001H17Rik	Adcy7	Aff3
2310046K01Rik	Add2	AI427809
2810055F11Rik	Aff3	Akna
3300005D01Rik	AI427809	Alas2
4632428N05Rik	Akna	Aldoc
4930417M19Rik	Alas2	Alox5
4930432K21Rik	Aldoc	Alox5ap
4930519F09Rik	Alox5	Amhr2
4930528F23Rik	Alox5ap	Anpep
5430427O19Rik	Amhr2	Anxa2
5530601H04Rik	Anpep	Aqp9
6330439K17Rik	Anxa2	Arap3
7420416P09Rik	Aqp9	Arhgap15
9430076G02Rik	Arap3	Arhgap25
A530010L16Rik	Arhgap15	Arhgap30
A530016L24Rik	Arhgap25	Arhgdib
A730089K16Rik	Arhgap30	Arhgef10l
Abat	Arhgdib	Atg9b
Abcc6	Arhgef10l	Atp1b2
Abcd1	Atg9b	Avil
Abhd3	Atp1b2	Bcat2
Accn4	Avil	Btk
Acsbg1	Bcat2	Cacna1c
Acy3	Btk	Capg
Adap1	Cacna1c	Car1
Adcy7	Capg	Ccbe1
Add2	Car1	Ccdc88b
Aff3	Ccbe1	Cd37
Ahcyl1	Ccdc88b	Cd48
AI427809	Cd37	Cd84
Aim2	Cd48	Cda
Akap2	Cd84	Cdh2
Akna	Cda	Cldn13
Alas2	Cdh2	Cnr2
Aldh1a1	Celf2	Col4a3
Aldoc	Cldn13	Col5a1
Alox5	Cnr2	Coro1a
Alox5ap	Col4a3	Cplx2
Alpk1	Col5a1	Csf2rb
Amhr2	Coro1a	Cst7
Ampd2	Cplx2	Cth
Ank3	Csf2rb	Ctla2a
Ankrd37	Cst7	Ctse
Ankrd42	Cth	Cyba
Anpep	Ctla2a	Cyth4
Anxa2	Ctse	Def6
Anxa5	Cyba	Dennd1c
Apbb1ip	Cyth4	Dennd2d
Aplp2	D17H6S56E-5	Dock2
Apoa1	Def6	Dok2
Apob48r	Dennd1c	Dpp4
Apobec1	Dennd2d	Elmo1
Aqp1	Dock2	Emp3
Aqp9	Dok2	Ephb2
Arap3	Dpp4	Epn1
Arfgap2	Elmo1	Ermap
Arhgap15	Emp3	Fam113b
Arhgap25	Ephb2	Fam3b
Arhgap30	Epn1	Fam65b
Arhgap4	Ermap	Fcgr1
Arhgap9	Evi2b	Fcgr3
Arhgdib	Fam113b	Fermt3
Arhgef10l	Fam3b	Fgd3
Arhgef6	Fam65b	Fmnl1
Arl4d	Fcgr1	Fut8
Arl6ip5	Fcgr2b	Fxyd5
Arpc1b	Fcgr3	Fyb
Arrb2	Fermt3	Gab1
Ass1	Fgd3	Galnt6
Atg9b	Fmnl1	Gdf3
Atp1b2	Fut8	Gmpr
Atp1b3	Fxyd5	Gng2
Atp2a3	Fyb	Gp5
Avil	Gab1	Gpr128
B3gnt3	Galnt6	Gpr174
B4galnt2	Gdf3	Gspt2
BC022687	Gm15013	Hbb-b1
BC028528	Gm3395	Hcls1
BC055111	Gmpr	Hdc
BC057022	Gng2	Hemgn
Bcap31	Gp5	Hemt1
Bcat2	Gpr128	Hexa
Bche	Gpr174	Hif3a
Bcl2l11	Gspt2	Hist1h1c
Bcl3	Hbb-b1	Hist1h2bc
Bnip3	Hbb-b2	Hist2h2be
Bri3bp	Hcls1	Hnmt
Bsn	Hdc	I830077J02Rik
Btk	Hemgn	Icam2
C1qtnf6	Hemt1	Ifih1
C1s	Hexa	Igfbp4
C3	Hif3a	Il10ra
C430002N11Rik	Hist1h1c	Il1r1
C920009B18Rik	Hist1h2bc	Il1rl1
Cacna1c	Hist2h2be	Il9r
Camkv	Hnmt	Inpp4b
Capg	I830077J02Rik	Inpp5d
Car1	Icam2	Irak1
Carhsp1	Ifih1	Irf5
Casp1	Igfbp4	Isg20
Cc2d2a	Il10ra	Itga2b
Ccbe1	Il1r1	Itga4
Ccdc104	Il1rl1	Itgb2
Ccdc64	Il9r	Kcnab2
Ccdc65	Inpp4b	Kcnk6
Ccdc69	Inpp5d	Kel
Ccdc88b	Irak1	Laptm5
Ccno	Irf5	Lcp1
Cd180	Isg20	Lcp2
Cd200r1	Itga2b	Lgals3bp
Cd200r4	Itga4	Lgals9
Cd209c	Itgb2	Lhfpl2
Cd24a	Kcnab2	Lmo2
Cd276	Kcnk6	Lpcat2
Cd302	Kel	Lrmp
Cd37	Laptm5	Mcam
Cd48	Lcp1	Meis1
Cd84	Lcp2	Msn
Cda	Lgals3bp	Muc13
Cdan1	Lgals9	Mum1l1
Cdh2	Lhfpl2	Mvp
Cdh24	Lmo2	Myo1g
Cdk5r1	Lpcat2	Myo6
Cela1	Lrmp	Ncf2
Centb1	Mcam	Nckap1
Chd3	Meis1	Nckap1l
Cldn13	Msn	Nfam1
Clec10a	Muc13	Ng23
Clec4d	Mum1l1	Oasl1
Clic1	Mvp	Odz4
Cnnm2	Myo1g	P2rx1
Cnr2	Myo6	Parm1
Col4a3	Ncf2	Parvg
Col5a1	Nckap1	Pcsk9
Coro1a	Nckap1l	Pctp
Coro2a	Nfam1	Pcyt1b
Cotl1	Ng23	Pde10a
Cox6a2	Oasl1	Pde1b
Cpd	Odz4	Pde4b
Cplx2	P2rx1	Pf4
Cpox	Parm1	Pgk1
Csf2rb	Parvg	Pilrb2
Csf2rb2	Pcsk9	Pla2g4a
Cst7	Pctp	Plcb2
Cth	Pcyt1b	Plcg2
Ctla2a	Pde10a	Pld4
Ctsc	Pde1b	Plek
Ctse	Pde4b	Plekha1
Ctxn1	Pf4	Plin2
Cugbp2	Pgk1	Plxdc1
Cyb561	Pilrb2	Ppapdc3
Cyba	Pkd1l3	Prkar2b
Cyp4f16	Pla2g4a	Prkcq
Cysltr1	Plcb2	Ptgs1
Cyth4	Plcg2	Ptpn6
Dap	Pld4	Ptpn7
Dapp1	Plek	Ptprc
Dbx2	Plekha1	Ptpre
Dclk2	Plin2	Pvt1
Ddx25	Plxdc1	Rab44
Def6	Ppapdc3	Rac2
Dennd1c	Prkar2b	Rassf4
Dennd2d	Prkcq	Rassf5
Dennd4b	Ptgir	Rcsd1
Des	Ptgs1	Rgs18
Dmrtc1b	Ptpn6	Rhag
Dnahc8	Ptpn7	Rin3
Dock11	Ptprc	Rnase6
Dock2	Ptpre	Rnasel
Dok2	Pvt1	Rpia
Dpp4	Rab44	Rps6ka1
Ebp	Rac2	Rufy4
Efnb1	Rasgrp4	Samsn1
EG240055	Rassf4	Scn2b
Ehbp1l1	Rassf5	Selenbp1
Eif2s3x	Rcsd1	Selenbp2
Elmo1	Rgs18	Sema4a
Elovl6	Rhag	Sept1
Emilin2	Rin3	Serpinb9b
Emp3	Rnase6	Sfpi1
Enho	Rnasel	Siglec5
Eno1	Rpia	Sla
Enpp1	Rps6ka1	Slamf1
Ephb2	Rufy4	Slc1a2
Ephb3	Samsn1	Slc22a3
Epn1	Scn2b	Slc25a45
Ermap	Selenbp1	Slc38a5
Espnl	Selenbp2	Slc41a3
F2r	Sema4a	Slc43a2
Fam111a	Sept1	Snx20
Fam113b	Serpinb9b	Spn
Fam3b	Sfpi1	Spns3
Fam55d	Siglec5	Srebf1
Fam63a	Sla	Srgn
Fam65b	Slamf1	Taok3
Fcgr1	Slc1a2	Tbxas1
Fcgr3	Slc22a3	Tec
Fermt3	Slc25a45	Tek
Fes	Slc38a5	Tgfb1
Fgd3	Slc41a3	Tgfbr3
Fhdc1	Slc43a2	Tgm1
Flna	Snx20	Thy1
Fmnl1	Spn	Tinagl1
Fndc5	Spns3	Tmem176a
Foxc2	Srebf1	Tmem176b
Frat2	Srgn	Tmem229b
Frmd5	Syk	Tmem40
Frrs1	Taok3	Tnni3
Ftsj1	Tbxas1	Treml1
Fundc1	Tec	Treml2
Fut8	Tek	Tspan32
Fxyd5	Tgfb1	Tspan8
Fyb	Tgfbr3	Ucp2
G6pc3	Tgm1	Unc13d
G6pdx	Thy1	Unc5cl
Gab1	Tinagl1	Vav1
Galnt6	Tmem176a	Vill
Gatad2a	Tmem176b	Was
Gdf3	Tmem229b	Wdfy4
Gdpd5	Tmem40	Zbtb32
Gem	Tnfrsf13b	Zbtb8b
Gimap9	Tnni3	Zfp36l2
Glcci1	Treml1
Gm10384	Treml2
Gm10505	Tspan32
Gm11538	Tspan8
Gm13023	Ucp2
Gm13152	Unc13d
Gm13235	Unc5cl
Gm13646	Vav1
Gm14139	Vill
Gm1527	Vrtn
Gm2223	Was
Gm2a	Wdfy4
Gm3405	Zbtb32
Gm5077	Zbtb8b
Gm5166	Zfp36l2
Gm5424
Gm5506
Gm88
Gm9119
Gmfg
Gml
Gmpr
Gnat2
Gng2
Gp5
Gp9
Gpi1
Gpr114
Gpr128
Gpr174
Gpsm3
Gramd1c
Gramd4
Grin1
Gsdma
Gspt2
Gsta3
Gstm1
Gusb
H1f0
H2afx
H3f3b
Havcr2
Hbb-b1
Hcls1
Hdac8
Hdc
Hdgf
Heatr5a
Hemgn
Hemt1
Hexa
Hif3a
Hist1h1c
Hist1h1d
Hist1h2ba
Hist1h2bc
Hist1h2bg
Hist1h2bj
Hist1h2bk
Hist1h2bl
Hist1h2bn
Hist1h2bp
Hist2h2aa1
Hist2h2aa2
Hist2h2be
Hist2h3c2
Hist3h2a
Hk1
Hmgb3
Hnmt
I830077J02Rik
Icam2
Id1
Idh3g
Ifi47
Ifih1
Ifitm2
Igbp1
Igfbp4
Il10ra
Il12rb2
Il1r1
Il1rl1
Il20rb
Il2rg
Il6ra
Il9r
Inpp4b
Inpp5d
Inpp5j
Insrr
Ints12
Iqgap2
Irak1
Irak4
Irf5
Isg20
Itga2b
Itga4
Itgb2
Itgb5
Jund
Kcnab2
Kcnk6
Kel
Kif21b
Klhl6
Laptm5
Lcp1
Lcp2
Lgals1
Lgals3bp
Lgals7
Lgals9
Lhfpl2
Lhfpl3
Limd2
Lmo2
LOC100503605
LOC100503686
LOC665622
Lpcat2
Lrmp
Lrp11
Lrrc4b
Lrrfip1
Lynx1
Map3k14
Map3k6
Map4k1
Marcks
Mbd1
Mboat7
Mcam
Mcfd2
Mcpt2
Me2
Meis1
Mrvi1
Msh2
Msh6
Msn
Mtch2
Muc13
Mum1l1
Mvp
Myh3
Mylk3
Myo1e
Myo1g
Myo6
Naip2
Nat2
Ncf2
Ncf4
Nckap1
Nckap1l
Ndrg1
Neat1
Nfam1
Ng23
Nono
Nucb1
Nup210
Nupr1
Oas3
Oasl1
Odz4
Ogdh
Ogt
Olfm2
Orai2
Osbp2
P2rx1
Padi3
Pafah2
Parm1
Parvg
Pcsk9
Pctp
Pcyt1b
Pdcd1lg2
Pde10a
Pde1b
Pde4b
Pde9a
Pdk1
Pdlim2
Pf4
Pfn2
Pgk1
Phlda1
Phlda2
Pik3cd
Pik3r3
Pik3r6
Pilrb2
Pitpnc1
Pla2g4a
Plcb2
Plcg2
Pld2
Pld4
Plek
Plekha1
Plekhh3
Plin2
Plp2
Plvap
Plxdc1
Plxnc1
Pola1
Porcn
Ppapdc3
Prickle1
Prkar2b
Prkce
Prkcq
Prr5
Prtn3
Psma5
Psmb10
Psmc3
Psrc1
Ptgs1
Ptplad2
Ptpn6
Ptpn7
Ptprc
Ptprcap
Ptpre
Ptpru
Ptprv
Pvt1
Rab37
Rab44
Rac2
Rala
Rap1gap2
Rassf4
Rassf5
Rbm20
Rcsd1
Ren1
Renbp
Rexo2
Rfc2
Rfesd
Rftn1
Rgs1
Rgs18
Rhag
Rhd
Rin3
Rlim
Rnase6
Rnasel
Rnf17
Rpia
Rpl10
Rps6ka1
Rsu1
Rufy4
S100a10
S100a4
S100a6
Samsn1
Sars
Scd1
Scn10a
Scn2b
Sec11c
Selenbp1
Selenbp2
Sema3f
Sema4a
Sepp1
Sept1
Sept9
Serpinb9b
Serpini1
Sesn3
Sfpi1
Sfxn1
Sgtb
Sh3bgrl
Shank1
She
Siglec5
Sla
Slamf1
Slc17a9
Slc1a2
Slc22a18
Slc22a3
Slc25a24
Slc25a43
Slc25a45
Slc2a3
Slc2a5
Slc2a9
Slc38a3
Slc38a5
Slc41a3
Slc43a2
Slc6a6
Slco4a1
Smoc1
Smpd3
Snx20
Soat2
Sp100
Spn
Spna2
Spnb2
Spns3
Srebf1
Srgap3
Srgn
Ssr4
St3gal6
Stk32a
Ston1
Stxbp2
Susd3
Sykb
Taok3
Tbc1d10c
Tbxas1
Tcam1
Tcf7l2
Tcp11l2
Tec
Tek
Tgfb1
Tgfbr3
Tgm1
Thy1
Tifa
Tinagl1
Tln1
Tm6sf1
Tmco4
Tmem176a
Tmem176b
Tmem229b
Tmem40
Tnfaip8l2
Tnfrsf26
Tnni3
Tnrc18
Treml1
Treml2
Trim36
Trim58
Trp53
Tspan32
Tspan33
Tspan8
Ttc26
Ttc39b
Ttc7
Tuba8
Tubb3
Uaca
Ubash3a
Ucp2
Unc13d
Unc5cl
Upp1
Vasp
Vav1
Vill
Vps13c
Vwa5b2
Was
Wdfy4
Wdr44
Wdr66
Xk
Xlr3b
Xlr3c
Xlr4b
Xlr4d
Xpnpep2
Zbtb32
Zbtb8b
Zc4h2
Zfp202
Zfp296
Zfp36l2
Zg16
